# Supplementary material for: Metabolomic Signature of Visceral Adiposity: Insights from a Population-Based Cohort
Source: Metabolites. 2026 May 19;16(5):343. doi: 10.3390/metabo16050343 (PMC13209076; doi:10.3390/metabo16050343)
Supplement: Supplementary file 1 [file metabolites-16-00343-s001.zip]

Archive with 1 entries (1 files):
- metabolites-4298770-supplementary.csv
