# Supplementary material for: Metabolomic Signature of Visceral Adiposity: Insights from a Population-Based Cohort
Source: Metabolites. 2026 May 19;16(5):343. doi: 10.3390/metabo16050343 (PMC13209076; doi:10.3390/metabo16050343)
Supplement: Supplementary file 1 [file metabolites-16-00343-s001.zip › metabolites-4298770-supplementary.csv]

metabolites	superpathway	subpathway	Estimate	SE	p-value	bonferroni
sphingomyelin (d18:0/18:0, d19:0/17:0)*	Lipid	Dihydrosphingomyelins	0.223171751	0.014998371	4.64E-48	4.22E-45
glutamate	Amino Acid	Glutamate Metabolism	0.170646079	0.011700496	2.58E-46	2.35E-43
sphingomyelin (d18:0/20:0, d16:0/22:0)*	Lipid	Dihydrosphingomyelins	0.223568762	0.015683264	2.17E-44	1.97E-41
1-(1-enyl-palmitoyl)-2-oleoyl-GPC (P-16:0/18:1)*	Lipid	Plasmalogen	-0.148913988	0.011028407	3.73E-40	3.38E-37
metabolonic lactone sulfate	Partially Characterized Molecules	Partially Characterized Molecules	0.286083105	0.02231904	1.76E-36	1.59E-33
4-hydroxyglutamate	Amino Acid	Glutamate Metabolism	0.257435173	0.020485318	5.79E-35	5.25E-32
1-(1-enyl-palmitoyl)-2-linoleoyl-GPC (P-16:0/18:2)*	Lipid	Plasmalogen	-0.127168249	0.010918702	1.43E-30	1.30E-27
aspartate	Amino Acid	Alanine and Aspartate Metabolism	0.105032331	0.009379863	1.94E-28	1.77E-25
1-(1-enyl-palmitoyl)-GPC (P-16:0)*	Lipid	Lysoplasmalogen	-0.114304723	0.010280109	4.52E-28	4.10E-25
pyruvate	Carbohydrate	Glycolysis, Gluconeogenesis, and Pyruvate Metabolism	0.084221018	0.007750775	6.53E-27	5.93E-24
glycine	Amino Acid	Glycine, Serine and Threonine Metabolism	-0.08213498	0.007701073	5.26E-26	4.77E-23
3-methyl-2-oxobutyrate	Amino Acid	Leucine, Isoleucine and Valine Metabolism	0.085351824	0.008170393	4.90E-25	4.44E-22
3-methyl-2-oxovalerate	Amino Acid	Leucine, Isoleucine and Valine Metabolism	0.102390492	0.009977626	3.11E-24	2.82E-21
N-stearoyl-sphingosine (d18:1/18:0)*	Lipid	Ceramides	0.153170614	0.014955143	4.20E-24	3.81E-21
oleoyl-linoleoyl-glycerol (18:1/18:2) [2]	Lipid	Diacylglycerol	0.214724729	0.02125426	1.70E-23	1.54E-20
N-acetylglycine	Amino Acid	Glycine, Serine and Threonine Metabolism	-0.145404322	0.014738885	1.50E-22	1.36E-19
oleoyl-linoleoyl-glycerol (18:1/18:2) [1]	Lipid	Diacylglycerol	0.21130975	0.021558674	3.40E-22	3.09E-19
gamma-glutamylcitrulline*	Peptide	Gamma-glutamyl Amino Acid	-0.129322108	0.013335403	7.42E-22	6.73E-19
glucuronide of piperine metabolite C17H21NO3 (4)*	Xenobiotics	Food Component/Plant	0.293895852	0.03083287	3.52E-21	3.20E-18
1-linoleoylglycerol (18:2)	Lipid	Monoacylglycerol	0.178961709	0.018940691	7.63E-21	6.93E-18
1-(1-enyl-palmitoyl)-2-palmitoleoyl-GPC (P-16:0/16:1)*	Lipid	Plasmalogen	-0.117053013	0.012398376	8.48E-21	7.70E-18
gamma-glutamylglutamine	Peptide	Gamma-glutamyl Amino Acid	-0.091158198	0.009772395	2.29E-20	2.07E-17
alpha-hydroxyisovalerate	Amino Acid	Leucine, Isoleucine and Valine Metabolism	0.133879189	0.0145796	8.53E-20	7.74E-17
gamma-glutamylglycine	Peptide	Gamma-glutamyl Amino Acid	-0.095743164	0.010449009	1.02E-19	9.25E-17
gamma-tocopherol/beta-tocopherol	Cofactors and Vitamins	Tocopherol Metabolism	0.153794576	0.016836023	1.31E-19	1.19E-16
palmitoylcarnitine (C16)	Lipid	Fatty Acid Metabolism (Acyl Carnitine, Long Chain Saturated)	0.11862062	0.013137717	3.38E-19	3.07E-16
isoleucine	Amino Acid	Leucine, Isoleucine and Valine Metabolism	0.050061501	0.005592338	6.63E-19	6.02E-16
2-hydroxy-3-methylvalerate	Amino Acid	Leucine, Isoleucine and Valine Metabolism	0.127809444	0.014496458	2.15E-18	1.96E-15
1-stearoyl-2-arachidonoyl-GPC (18:0/20:4)	Lipid	Phosphatidylcholine (PC)	0.105446282	0.012285431	1.59E-17	1.44E-14
1-palmitoleoylglycerol (16:1)*	Lipid	Monoacylglycerol	0.224902981	0.026231991	1.84E-17	1.67E-14
1-palmitoyl-2-arachidonoyl-GPC (16:0/20:4n6)	Lipid	Phosphatidylcholine (PC)	0.097935054	0.011491794	2.66E-17	2.41E-14
4-methyl-2-oxopentanoate	Amino Acid	Leucine, Isoleucine and Valine Metabolism	0.091414492	0.010906698	8.57E-17	7.78E-14
1-myristoyl-2-arachidonoyl-GPC (14:0/20:4)*	Lipid	Phosphatidylcholine (PC)	0.167797032	0.020038261	9.15E-17	8.31E-14
1-palmitoyl-2-palmitoleoyl-GPC (16:0/16:1)*	Lipid	Phosphatidylcholine (PC)	0.142708912	0.017107444	1.19E-16	1.08E-13
linoleoyl-linoleoyl-glycerol (18:2/18:2) [1]*	Lipid	Diacylglycerol	0.204419874	0.024748366	2.71E-16	2.46E-13
1-stearoyl-2-docosahexaenoyl-GPC (18:0/22:6)	Lipid	Phosphatidylcholine (PC)	0.117861856	0.01443398	5.00E-16	4.54E-13
gamma-glutamylisoleucine*	Peptide	Gamma-glutamyl Amino Acid	0.082255296	0.010085329	5.41E-16	4.91E-13
valine	Amino Acid	Leucine, Isoleucine and Valine Metabolism	0.056072784	0.00689193	6.34E-16	5.76E-13
2-hydroxybutyrate/2-hydroxyisobutyrate	Amino Acid	Glutathione Metabolism	0.130048334	0.016383207	3.07E-15	2.79E-12
gamma-glutamylglutamate	Peptide	Gamma-glutamyl Amino Acid	0.103010485	0.013057391	4.52E-15	4.10E-12
urate	Nucleotide	Purine Metabolism, (Hypo)Xanthine/Inosine containing	0.059116834	0.007531258	6.12E-15	5.56E-12
leucine	Amino Acid	Leucine, Isoleucine and Valine Metabolism	0.046420637	0.005963635	1.02E-14	9.25E-12
gamma-glutamylvaline	Peptide	Gamma-glutamyl Amino Acid	0.065183008	0.008442544	1.65E-14	1.50E-11
alpha-ketoglutarate	Energy	TCA Cycle	0.095152128	0.012405405	2.44E-14	2.21E-11
cortolone glucuronide (1)	Lipid	Corticosteroids	0.107624852	0.014066629	2.83E-14	2.57E-11
cis-4-decenoylcarnitine (C10:1)	Lipid	Fatty Acid Metabolism (Acyl Carnitine, Monounsaturated)	0.119142494	0.01559827	3.11E-14	2.82E-11
1-stearoyl-GPE (18:0)	Lipid	Lysophospholipid	0.098249121	0.012865116	3.14E-14	2.85E-11
asparagine	Amino Acid	Alanine and Aspartate Metabolism	-0.048806205	0.006454979	5.57E-14	5.06E-11
sphingomyelin (d18:2/24:2)*	Lipid	Sphingomyelins	-0.072948755	0.00965917	5.95E-14	5.40E-11
1-stearoyl-2-arachidonoyl-GPE (18:0/20:4)	Lipid	Phosphatidylethanolamine (PE)	0.113183545	0.015064438	7.96E-14	7.23E-11
sphingomyelin (d18:2/24:1, d18:1/24:2)*	Lipid	Sphingomyelins	-0.062623231	0.008343286	8.42E-14	7.65E-11
2-oxoadipate	Amino Acid	Lysine Metabolism	0.093045604	0.012678684	2.90E-13	2.63E-10
1-dihomo-linolenylglycerol (20:3)	Lipid	Monoacylglycerol	0.141535319	0.019418602	4.45E-13	4.04E-10
1-palmitoyl-2-dihomo-linolenoyl-GPC (16:0/20:3n3 or 6)*	Lipid	Phosphatidylcholine (PC)	0.101517715	0.013996524	5.42E-13	4.92E-10
androstenediol (3beta,17beta) disulfate (1)	Lipid	Androgenic Steroids	0.144478141	0.019984304	6.39E-13	5.81E-10
1-arachidonoyl-GPC (20:4n6)*	Lipid	Lysophospholipid	0.078363495	0.01089868	8.49E-13	7.71E-10
hexanoylcarnitine (C6)	Lipid	Fatty Acid Metabolism (Acyl Carnitine, Medium Chain)	0.127264454	0.017700608	8.85E-13	8.04E-10
glucose	Carbohydrate	Glycolysis, Gluconeogenesis, and Pyruvate Metabolism	0.060096179	0.008366511	8.95E-13	8.12E-10
taurolithocholate 3-sulfate	Lipid	Secondary Bile Acid Metabolism	-0.243256475	0.03387901	9.17E-13	8.33E-10
1-linolenoylglycerol (18:3)	Lipid	Monoacylglycerol	0.168723746	0.023548908	1.09E-12	9.85E-10
1-palmitoyl-2-oleoyl-GPE (16:0/18:1)	Lipid	Phosphatidylethanolamine (PE)	0.146757119	0.020588841	1.34E-12	1.22E-09
1-carboxyethylphenylalanine	Amino Acid	Phenylalanine Metabolism	0.130144913	0.018394801	1.93E-12	1.75E-09
xanthine	Nucleotide	Purine Metabolism, (Hypo)Xanthine/Inosine containing	0.105260923	0.014947433	2.43E-12	2.21E-09
beta-citrylglutamate	Amino Acid	Glutamate Metabolism	0.077569492	0.011178737	5.00E-12	4.54E-09
1-arachidonylglycerol (20:4)	Lipid	Monoacylglycerol	0.15030304	0.021647706	5.03E-12	4.57E-09
serine	Amino Acid	Glycine, Serine and Threonine Metabolism	-0.04679166	0.00676642	5.90E-12	5.36E-09
isovalerylcarnitine (C5)	Amino Acid	Leucine, Isoleucine and Valine Metabolism	0.122350802	0.01786638	9.49E-12	8.62E-09
glutamine	Amino Acid	Glutamate Metabolism	-0.031051934	0.004615612	2.13E-11	1.93E-08
2,3-dihydroxy-5-methylthio-4-pentenoate (DMTPA)*	Amino Acid	Methionine, Cysteine, SAM and Taurine Metabolism	0.050848131	0.007564631	2.21E-11	2.01E-08
1-(1-enyl-palmitoyl)-2-palmitoyl-GPC (P-16:0/16:0)*	Lipid	Plasmalogen	-0.066414768	0.010000333	3.80E-11	3.45E-08
1-palmitoyl-2-arachidonoyl-GPE (16:0/20:4)*	Lipid	Phosphatidylethanolamine (PE)	0.110345013	0.01666321	4.32E-11	3.92E-08
cinnamoylglycine	Xenobiotics	Food Component/Plant	-0.2462778	0.037210647	4.55E-11	4.13E-08
alpha-hydroxyisocaproate	Amino Acid	Leucine, Isoleucine and Valine Metabolism	0.079232814	0.012021879	5.31E-11	4.82E-08
propionylglycine	Lipid	Fatty Acid Metabolism (also BCAA Metabolism)	-0.117495979	0.017991823	8.07E-11	7.33E-08
glycerol 3-phosphate	Lipid	Glycerolipid Metabolism	-0.09847825	0.015289316	1.42E-10	1.29E-07
lactosyl-N-palmitoyl-sphingosine (d18:1/16:0)	Lipid	Lactosylceramides (LCER)	-0.059712524	0.009385546	2.36E-10	2.14E-07
cysteine-glutathione disulfide	Amino Acid	Glutathione Metabolism	-0.14055954	0.022155053	2.65E-10	2.41E-07
1-stearoyl-2-oleoyl-GPE (18:0/18:1)	Lipid	Phosphatidylethanolamine (PE)	0.129378749	0.020540637	3.54E-10	3.22E-07
glycosyl ceramide (d18:2/24:1, d18:1/24:2)*	Lipid	Hexosylceramides (HCER)	-0.10475344	0.016999461	8.72E-10	7.92E-07
5-methylthioadenosine (MTA)	Amino Acid	Polyamine Metabolism	0.069277357	0.011267555	9.08E-10	8.25E-07
octadecenedioate (C18:1-DC)	Lipid	Fatty Acid, Dicarboxylate	-0.099776138	0.016293475	1.06E-09	9.60E-07
1-(1-enyl-oleoyl)-GPE (P-18:1)*	Lipid	Lysoplasmalogen	-0.075877	0.012540613	1.66E-09	1.51E-06
alanine	Amino Acid	Alanine and Aspartate Metabolism	0.037946591	0.006314127	2.13E-09	1.93E-06
threonine	Amino Acid	Glycine, Serine and Threonine Metabolism	-0.050011384	0.008411724	3.14E-09	2.85E-06
1-palmitoyl-2-docosahexaenoyl-GPE (16:0/22:6)*	Lipid	Phosphatidylethanolamine (PE)	0.121198546	0.020465086	3.61E-09	3.28E-06
1-arachidonoyl-GPE (20:4n6)*	Lipid	Lysophospholipid	0.065496415	0.01106917	3.73E-09	3.38E-06
N-acetylphenylalanine	Amino Acid	Phenylalanine Metabolism	0.067652454	0.011540198	5.16E-09	4.69E-06
retinol (vitamin A)	Cofactors and Vitamins	Vitamin A Metabolism	0.05785797	0.010003209	8.20E-09	7.45E-06
sphingomyelin (d17:1/14:0, d16:1/15:0)*	Lipid	Sphingomyelins	-0.075767344	0.013105999	8.34E-09	7.58E-06
1-palmitoyl-2-arachidonoyl-GPI (16:0/20:4)*	Lipid	Phosphatidylinositol (PI)	0.086823588	0.015057846	9.19E-09	8.34E-06
11beta-hydroxyandrosterone glucuronide	Lipid	Androgenic Steroids	0.105664479	0.018390855	1.03E-08	9.33E-06
trigonelline (N'-methylnicotinate)	Cofactors and Vitamins	Nicotinate and Nicotinamide Metabolism	-0.174430188	0.030500457	1.20E-08	1.09E-05
glycohyocholate	Lipid	Secondary Bile Acid Metabolism	-0.174213212	0.030712544	1.62E-08	1.47E-05
methylsuccinoylcarnitine	Amino Acid	Leucine, Isoleucine and Valine Metabolism	0.098842023	0.017481134	1.75E-08	1.59E-05
deoxycholic acid 12-sulfate*	Lipid	Secondary Bile Acid Metabolism	0.201105626	0.035587597	1.79E-08	1.62E-05
alpha-ketobutyrate	Amino Acid	Methionine, Cysteine, SAM and Taurine Metabolism	0.111980876	0.019832531	1.87E-08	1.70E-05
1-palmitoyl-2-oleoyl-GPC (16:0/18:1)	Lipid	Phosphatidylcholine (PC)	0.057138785	0.010170195	2.14E-08	1.94E-05
5alpha-androstan-3beta,17beta-diol disulfate	Lipid	Androgenic Steroids	0.133078093	0.023717654	2.23E-08	2.03E-05
phenylacetylglutamine	Peptide	Acetylated Peptides	-0.135925014	0.024314844	2.51E-08	2.28E-05
1-palmitoleoyl-GPC (16:1)*	Lipid	Lysophospholipid	0.072475266	0.012986645	2.65E-08	2.41E-05
1-stearoyl-GPC (18:0)	Lipid	Lysophospholipid	0.049044428	0.008791839	2.69E-08	2.44E-05
sphingomyelin (d18:2/23:1)*	Lipid	Sphingomyelins	-0.058027377	0.010442626	3.04E-08	2.76E-05
mannose	Carbohydrate	Fructose, Mannose and Galactose Metabolism	0.063201032	0.01148967	4.17E-08	3.78E-05
3-phenylpropionate (hydrocinnamate)	Xenobiotics	Benzoate Metabolism	-0.214100676	0.038922614	4.17E-08	3.79E-05
behenoyl sphingomyelin (d18:1/22:0)*	Lipid	Sphingomyelins	0.045878576	0.008366254	4.58E-08	4.16E-05
dodecanedioate (C12-DC)	Lipid	Fatty Acid, Dicarboxylate	-0.108993304	0.01989769	4.74E-08	4.30E-05
